# Supplementary material for: Multi-Omics Analysis of the Effects of Smoking on Human Tumors
Source: Front Mol Biosci. 2021 Nov 2;8:704910. doi: 10.3389/fmolb.2021.704910 (PMC8592943; doi:10.3389/fmolb.2021.704910)
Supplement: Supplementary file 10 [file DataSheet1.xlsx]

## Sheet: BLCA
Total	-	392
Age (year)	-	68.1±10.6
Smoking history	Current smoker	88
	Former smoker	196
	Non-smoker	108
Gender	Female	102
	Male	290
T	T1	11
	T2	184
	T3	155
	T4	37
	Unknown	5
N	N0	229
	N1	44
	N2	70
	N3	7
	Unknown	42
M	M0	189
	M1	11
	Unknown	192
Stage	I	2
	II	125
	III	137
	IV	126
	NA	2
Grade	High Grade	368
	Low Grade	21
	Unknown	3

## Sheet: CESC
Total	-	253
Age (year)	-	48.4±13.6
Smoking history	Current smoker	61
	Former smoker	50
	Non-smoker	142
Gender	Female	253
	Male	0
T	T1	120
	T2	65
	T3	16
	T4	37
	Unknown	43
N	N0	115
	N1	50
	NX	88
M	M0	103
	M1	9
	Unknown	141
Stage	I	137
	II	60
	III	34
	IV	18
	Unknown	4
Grade	G1	14
	G2	118
	G3	92
	G4	1
	Unknown	28

## Sheet: ESCA
Total	-	133
Age (year)	-	62.3±12.4
Smoking history	Current smoker	32
	Former smoker	59
	Non-smoker	42
Gender	Female	21
	Male	112
T	T1	20
	T2	40
	T3	69
	T4	3
	Unknown	1
N	N0	60
	N1	52
	N2	9
	N3	4
	Unknown	8
M	M0	109
	M1	9
	Unknown	15
Stage	I	15
	II	64
	III	42
	IV	8
	Unknown	4
Grade	G1	16
	G2	53
	G3	31
	Unknown	33

## Sheet: HNSC
Total	-	426
Age (year)	-	60.9±11.6
Smoking history	Current smoker	169
	Former smoker	206
	Non-smoker	51
Gender	Female	100
	Male	326
T	T1	27
	T2	118
	T3	120
	T4	152
	Unknown	9
N	N0	203
	N1	71
	N2	131
	N3	5
	Unknown	16
M	M0	406
	M1	5
	Unknown	15
Stage	I	20
	II	72
	III	77
	IV	257
	Unknown	0
Grade	G1	50
	G2	253
	G3	107
	G4	1
	Unknown	15

## Sheet: KIRP
Total	-	136
Age (year)	-	60.9±11.6
Smoking history	Current smoker	15
	Former smoker	49
	Non-smoker	72
Gender	Female	39
	Male	79
T	T1	27
	T2	118
	T3	120
	T4	152
	Unknown	9
N	N0	203
	N1	71
	N2	131
	N3	5
	Unknown	16
M	M0	406
	M1	5
	Unknown	15
Stage	I	20
	II	72
	III	77
	IV	257
	Unknown	0
Grade	G1	50
	G2	253
	G3	107
	G4	1
	Unknown	15

## Sheet: LUAD
Total	-	493
Age (year)	-	65.2±10.0
Smoking history	Current smoker	119
	Former smoker	303
	Non-smoker	71
Gender	Female	265
	Male	228
T	T1	163
	T2	266
	T3	45
	T4	17
	Unknown	2
N	N0	321
	N1	88
	N2	71
	N3	2
	Unknown	10
M	M0	329
	M1	25
	Unknown	139
Stage	I	267
	II	115
	III	80
	IV	25
	Unknown	6

## Sheet: LUSC
Total	-	484
Age (year)	-	67.3±8.4
Smoking history	Current smoker	131
	Former smoker	335
	Non-smoker	18
Gender	Female	127
	Male	357
T	T1	108
	T2	288
	T3	67
	T4	21
	Unknown	0
N	N0	309
	N1	128
	N2	37
	N3	5
	Unknown	5
M	M0	395
	M1	7
	Unknown	82
Stage	I	238
	II	154
	III	81
	IV	7
	Unknown	4
